# Supplementary material for: Association of TNFRSF19 with a TNF family-based prognostic model and subtypes in gliomas using machine learning
Source: Heliyon. 2024 Mar 20;10(7):e28445. doi: 10.1016/j.heliyon.2024.e28445 (PMC10979244; doi:10.1016/j.heliyon.2024.e28445)
Supplement: Multimedia component 3 [file mmc3.xlsx]

## Sheet: Sheet1
TCGA			CGGA			Rembrandt
gene	pvalue		gene	pvalue		gene	pvalue
TNFRSF13B	0.1568		CD27	0.832051		CD27	0.888166
TNFSF14	0		CD40	5.91083e-13		CD40	0.0122997
TNFSF9	0.05345		CD40LG	1.01435e-07		CD40LG	0.0140043
TNFRSF11A	0.0452378		CD70	2.11531e-12		CD70	0.541298
TNFRSF9	7.4271e-06		EDA	0.951139		EDA	0.431191
TNFSF15	2.90364e-05		EDA2R	0.0144788		EDA2R	0.269334
TNFRSF17	0.0788492		EDAR	0.912151		EDAR	0.0452978
TNFRSF19	1.11022e-16		FAS	2.35095e-11		FAS	6.73999e-11
TNFRSF1B	5.11357e-05		FASLG	4.1328e-07		FASLG	0.124691
TNFRSF10B	5.29956e-11		LTA	0.702854		LTA	0.303263
CD70	0		LTB	0.413066		LTB	0.011911
TNFRSF14	0		LTBR	0		LTBR	0.419577
TNFRSF1A	0		NGFR	8.00471e-14		NGFR	2.816e-06
FASLG	4.13802e-06		RELT	3.1958e-09		RELT	0.278582
TNFRSF18	2.80646e-05		TNF	0.540645		TNF	0.000686759
TNFRSF13C	1.83099e-10		TNFRSF10A	0.000834783		TNFRSF10A	0.144513
TNFSF11	0.091185		TNFRSF10B	0.000241133		TNFRSF10B	1.30815e-09
TNFSF12	2.58044e-06		TNFRSF10C	6.12336e-10		TNFRSF10C	0.00307257
FAS	7.15761e-13		TNFRSF10D	2.53479e-07		TNFRSF10D	0.21056
TNFSF13B	3.27738e-08		TNFRSF11A	1.51569e-06		TNFRSF11A	0.0249516
LTB	0.0109201		TNFRSF11B	0		TNFRSF11B	3.67484e-14
TNFRSF4	1.88372e-12		TNFRSF12A	0		TNFRSF12A	6.55032e-15
LTA	0.562132		TNFRSF13B	0.621786		TNFRSF13B	0.0151742
TNFSF4	0.228617		TNFRSF13C	3.02044e-07		TNFRSF13C	0.369944
TNFSF8	7.00681e-09		TNFRSF14	3.02039e-07		TNFRSF14	0
TNFRSF8	0.708429		TNFRSF17	0.427174		TNFRSF17	0.430794
CD40	1.72418e-13		TNFRSF18	0.00412882		TNFRSF18	0.938091
TNF	0.0385609		TNFRSF19	9.54792e-15		TNFRSF19	2.67223e-08
TNFRSF10C	6.23945e-13		TNFRSF1A	1.11022e-16		TNFRSF1A	1.44329e-15
EDAR	2.07981e-07		TNFRSF1B	0.00156422		TNFRSF1B	4.4331e-08
LTBR	3.33067e-16		TNFRSF21	0.571904		TNFRSF21	0.141116
TNFRSF11B	0		TNFRSF25	0.557145		TNFRSF25	0.081252
TNFRSF25	0.876941		TNFRSF4	0.0292576		TNFRSF4	0.0188239
TNFRSF10A	0.000681584		TNFRSF6B	0.0528523		TNFRSF8	0.0656779
CD40LG	3.48747e-09		TNFRSF8	0.00191048		TNFRSF9	0.424867
RELT	0.00748003		TNFRSF9	4.3756e-08		TNFSF10	0.0132871
NGFR	0		TNFSF10	0.723476		TNFSF11	0.218742
TNFRSF12A	0		TNFSF12	0.00936201		TNFSF12	0.241296
TNFSF18	0.0182011		TNFSF13	3.24273e-06		TNFSF13	0.000183172
TNFRSF21	3.68648e-07		TNFSF13B	0.000792774		TNFSF13B	1.10565e-08
EDA2R	4.6089e-05		TNFSF14	0		TNFSF14	5.59387e-07
EDA	9.45965e-09		TNFSF15	3.77085e-09		TNFSF15	0.50921
CD27	0.0616283		TNFSF18	0.10374		TNFSF18	0.106928
TNFSF10	2.07146e-07		TNFSF4	1.41909e-07		TNFSF4	6.40193e-10
TNFRSF10D	4.14768e-09		TNFSF8	2.00099e-06		TNFSF8	0.14222
TNFSF13	2.18058e-08		TNFSF9	0.475779		TNFSF9	0.0137901
